# Supplementary material for: Transcriptome Remodeling in Gradual Development of Inverse Resistance between Paclitaxel and Cisplatin in Ovarian Cancer Cells
Source: Int J Mol Sci. 2020 Dec 3;21(23):9218. doi: 10.3390/ijms21239218 (PMC7730278; doi:10.3390/ijms21239218)
Supplement: Supplementary file 1 [file ijms-21-09218-s001.zip]

Archive with 4 entries (3 files):
- suppl/
- suppl/Supplementary materials_ijms970222 revised.pdf
- suppl/Suppl_TabS2_ijms970222 revised.xlsx
- suppl/Suppl_TabS3_ijms970222 revised.xlsx
