# Supplementary material for: Transcriptome Remodeling in Gradual Development of Inverse Resistance between Paclitaxel and Cisplatin in Ovarian Cancer Cells
Source: Int J Mol Sci. 2020 Dec 3;21(23):9218. doi: 10.3390/ijms21239218 (PMC7730278; doi:10.3390/ijms21239218)
Supplement: Supplementary file 1 [file ijms-21-09218-s001.zip › suppl/Suppl_TabS2_ijms970222 revised.xlsx]

## Sheet: Arkusz1
Table S2. The differences in the number of DEGs (with ‡ q-value < 0.05 and ‡‡ q-value < 0.01) between 21 pairwise comparisons of seven cell lines with different resistance to PTX and CDDP. The results of comparisons between A2780 parental cell line and six derived sublines are shadowed.
	Cell line	A2780	A/4PTX-63d	A/8PTX-33d	A/16PTX-56d	A/32PTX-48d	A/64PTX-30d	A/128PTX-37d
	IC50(120hr) for PTX(CDDP)	4.6 nMPTX (4.6 µM CDDP)	11.5 nMPTX (4.3 µM CDDP)	18.7 nMPTX (2.1µM CDDP)	77.5 nMPTX (0.6 µM CDDP)	148.5 nMPTX (0.4 µM CDDP)	173.9 nMPTX (0.4µM CDDP)	272.5nMPTX (0.8 µM CDDP)
	A2780		469 DEGs (‡‡)	494 DEGs (‡‡)	807 DEGs (‡‡)	1187 DEGs (‡‡)	1744 DEGs (‡‡)	867 DEGs (‡‡)
	4.6 nMPTX (4.6 µM CDDP)		1075 DEGs (‡)	794 DEGs (‡)	1682 DEGs (‡)	2856 DEGs (‡)	3677 DEGs (‡)	1395 DEGs (‡)
	A/4PTX-63d	469 DEGs (‡‡)		55 DEGs (‡‡)	411 DEGs (‡‡)	3010DEGs (‡‡)	3861 DEGs (‡‡)	811 DEGs (‡‡)
	11.5 nMPTX (4.3 µM CDDP)	1075 DEGs (‡)		113 DEGs (‡)	772 DEGs (‡)	5513 DEGs (‡)	6034 DEGs (‡)	1804 DEGs (‡)
	A/8PTX-33d	494 DEGs (‡‡)	55 DEGs (‡‡)		429 DEGs (‡‡)	861 DEGs (‡‡)	1615 DEGs (‡‡)	607 DEGs (‡‡)
	18.7 nMPTX (2.1µM CDDP)	794 DEGs (‡)	113 DEGs (‡)		749 DEGs (‡)	2746 DEGs (‡)	3765 DEGs (‡)	1142 DEGs (‡)
	A/16PTX-56d	807 DEGs (‡‡)	411 DEGs (‡‡)	429 DEGs (‡‡)		27 DEGs (‡‡)	461 DEGs (‡‡)	88 DEGs (‡‡)
	77.5 nMPTX (0.6 µM CDDP)	1682 DEGs (‡)	772 DEGs (‡)	749 DEGs (‡)		2918 DEGs (‡)	4193 DEGs (‡)	216 DEGs (‡)
	A/32PTX-48d	1187 DEGs (‡‡)	3010DEGs (‡‡)	861 DEGs (‡‡)	27 DEGs (‡‡)		0 DEGs (‡‡)	20 DEGs (‡‡)
	148.5 nMPTX (0.4 µM CDDP)	2856 DEGs (‡)	5513 DEGs (‡)	2746 DEGs (‡)	2918 DEGs (‡)		0 DEGs (‡)	169 DEGs (‡)
	A/64PTX-30d	1744 DEGs (‡‡)	3861 DEGs (‡‡)	1615 DEGs (‡‡)	461 DEGs (‡‡)	0 DEGs (‡‡)		23 DEGs (‡‡)
	173.9 nMPTX (0.4µM CDDP)	3677 DEGs (‡)	6034 DEGs (‡)	3765 DEGs (‡)	4193 DEGs (‡)	0 DEGs (‡)		460 DEGs (‡)
	A/128PTX-37d	867 DEGs (‡‡)	811 DEGs (‡‡)	607 DEGs (‡‡)	88 DEGs (‡‡)	20 DEGs (‡‡)	23 DEGs (‡‡)
	272.5nMPTX (0.8 µM CDDP)	1395 DEGs (‡)	1804 DEGs (‡)	1142 DEGs (‡)	216 DEGs (‡)	169 DEGs (‡)	460 DEGs (‡)
