# Supplementary material for: Transcriptome Remodeling in Gradual Development of Inverse Resistance between Paclitaxel and Cisplatin in Ovarian Cancer Cells
Source: Int J Mol Sci. 2020 Dec 3;21(23):9218. doi: 10.3390/ijms21239218 (PMC7730278; doi:10.3390/ijms21239218)
Supplement: Supplementary file 1 [file ijms-21-09218-s001.zip › suppl/Suppl_TabS3_ijms970222 revised.xlsx]

## Sheet: Scaffold_net_Fig9
GO Process	Chart color	GO Process	q-value	Total number of enriched genes	Enriched genes in visualized networks (cosistently down-regulaed / consistently up-regulated / changing expression) (number of DEGs)
GO:0007399		nervous system development	1.89E-7	47	CHRD, CTSZ, DLX5, SOX9, DCLK1, SEMA6A, PLK2, GPM6A, ZIC1, THY1, POU3F2, EPHA3, MEF2C, OSTN, MAP2, EPHA7, RUNX2, ANKRD1, SPOCK2, ZIC2, SLITRK5, POSTN, MDGA2, NCAM2, SLC8A1, NRXN1, FOXP2, MYO7A, EOMES, NRK, VEGFC, EPHA5, NEFL (33 DEGs)
GO:0001503		ossification	8.6E-4	10	CHRD, DLX5, MGP, SOX9, CLEC11A, MEF2C, RUNX2, IGFBP3 (8 DEGs)
GO:0010810		regulation of cell-substrate adhesion	0.0016	9	THY1, HAS2, EPHA3, SPOCK2, POSTN, CD36, VEGFC (7 DEGs)
GO:0021537		telencephalon development	0.0053	9	DLX5, POU3F2, SLITRK5, SLC8A1, FOXP2, EOMES, EPHA5, NEFL (8 DEGs)
GO:0030204		chondroitin sulfate metabolic process	0.0123	4	SPOCK3, SPOCK2 (2 DEGs)
GO:0001502		cartilage condensation	0.018	3	MGP, SOX9 (2 DEGs)
GO:0071356		cellular response to tumor necrosis factor	0.023	7	CD70, HAS2, TNFRSF10D, ANKRD1,CD40, POSTN (6 DEGs)
GO:0005004		GPI-linked ephrin receptor activity	0.024	3	EPHA3, EPHA7, EPHA5 (3 DEGs)
GO:0043122		regulation of I-kappaB kinase/NF-kappaB signaling	0.0372	6	TNFSF10, CD40, CD36 (3 DEGs)
Table S3. GO biological processes and DEGs involved in them, for which PPI scaffold networks are enriched (visualized in Figure 9).
